# Supplementary material for: Deeper Analysis to Identify the True Benefit of ICIs Immunotherapy in First-Line Treatment for Non-HER2-Positive/HER2-Negative Advanced or Metastatic Advanced or Metastatic Gastric Cancer (GC) or Gastroesophageal Junction Cancer (GEJC)
Source: Cancers (Basel). 2025 Feb 15;17(4):657. doi: 10.3390/cancers17040657 (PMC11852535; doi:10.3390/cancers17040657)
Supplement: Supplementary file 1 [file cancers-17-00657-s001.zip]

Archive with 1 entries (1 files):
- cancers-3446993-supplementary.pdf
